# Supplementary material for: Hit-to-Lead Optimization of Heterocyclic Carbonyloxycarboximidamides as Selective Antagonists at Human Adenosine A3 Receptor
Source: J Med Chem. 2024 Jul 29;67(15):13117–46. doi: 10.1021/acs.jmedchem.4c01092 (PMC11320584; doi:10.1021/acs.jmedchem.4c01092)
Supplement: Supplementary file 1 — jm4c01092_si_001.csv [file jm4c01092_si_001.csv]

Compound,SMILE,Binding affinity (pKi) at hA3R determined in NanoBRET binding assay
37,CC1=C(C(O/N=C(N)/C2=CC=CC=N2)=O)C(C3=C(Cl)C=CC=C3Cl)=NO1,7.33 ± 0.16
38,CC1=C(C(O/N=C(N)/C2=C(Cl)C=C(Cl)C=N2)=O)C(C3=C(Cl)C=CC=C3Cl)=NO1,5.97 ± 0.03
39,CC1=C(C(O/N=C(N)/C2=CC=C(Br)C=N2)=O)C(C3=C(Cl)C=CC=C3Cl)=NO1,7.92 ± 0.06
40,CC1=C(C(O/N=C(N)/C2=CC=CC(C)=N2)=O)C(C3=C(Cl)C=CC=C3Cl)=NO1,6.79 ± 0.07
41,CC1=C(C(O/N=C(N)/C2=CC=CC(C)=N2)=O)C(C3=C(Cl)C=CC=C3)=NO1,6.18 ± 0.06
42,CC1=C(C(O/N=C(N)/C2=CC=CC=N2)=O)C(C3=C(Cl)C=CC=C3)=NO1,6.70 ± 0.03
43,CC1=C(C(O/N=C(N)/C2=CC=CC(C)=N2)=O)C(C3=CC=CC=C3)=NO1,6.15 ± 0.12
44,CC1=C(C(O/N=C(N)/C2=CC=CC=N2)=O)C(C3=CC=CC=C3)=NO1,6.17 ± 0.06
45,CC1=C(C(O/N=C(N)/C2=NC=CC=N2)=O)C(C3=C(Cl)C=CC=C3Cl)=NO1,6.27 ± 0.06
46,CC1=C(C(O/N=C(N)/C2=CC=CN=C2Cl)=O)C(C3=C(Cl)C=CC=C3Cl)=NO1,5.68 ± 0.15
47,CC1=C(C(O/N=C(N)/C2=CC=C(C)N=C2)=O)C(C3=C(Cl)C=CC=C3Cl)=NO1,7.14 ± 0.04
48,CC1=C(C(O/N=C(N)/C2=CC=CN=C2)=O)C(C3=C(Cl)C=CC=C3Cl)=NO1,7.01 ± 0.05
49,CC1=C(C(O/N=C(N)/C2=CC=CC(C)=C2)=O)C(C3=C(Cl)C=CC=C3Cl)=NO1,6.68 ± 0.10
50,CC1=C(C(O/N=C(N)/C2=CC=CC(C)=C2)=O)C(C3=CC=CC=C3)=NO1,6.17 ± 0.14
51,CC1=C(C(O/N=C(N)/C2=CC=CC(C)=C2)=O)C(C3=C(Cl)C=CC=C3)=NO1,6.26 ± 0.03
52,CC1=C(C(O/N=C(N)/C2=CC=C(N(C)C=C3)C3=C2)=O)C(C4=C(Cl)C=CC=C4Cl)=NO1,5.33 ± 0.02
53,CC1=C(C(O/N=C(N)/C2=NC=NC3=C2N=CN3C)=O)C(C4=C(Cl)C=CC=C4Cl)=NO1,6.37 ± 0.06
54,CC1=C(C(O/N=C(N)/CC2=CC=CC=N2)=O)C(C3=C(Cl)C=CC=C3Cl)=NO1,6.50 ± 0.02
55,CC1=C(C(O/N=C(N)/CC2=CC=CN=C2)=O)C(C3=C(Cl)C=CC=C3Cl)=NO1,6.05 ± 0.04
56,CC1=C(C2=NC(C3=CC=CC=N3)=NO2)C(C4=C(Cl)C=CC=C4Cl)=NO1,6.72 ± 0.10
57,CC1=C(C2=NC(C3=CC=C(Br)C=N3)=NO2)C(C4=C(Cl)C=CC=C4Cl)=NO1,6.32 ± 0.14
58,CC1=C(C2=NC(C3=NC=CC=N3)=NO2)C(C4=C(Cl)C=CC=C4Cl)=NO1,6.21 ± 0.07
59,CC1=C(C2=NC(C3=CC=CN=C3)=NO2)C(C4=C(Cl)C=CC=C4Cl)=NO1,7.04 ± 0.08
60,CC1=C(C2=NC(C3=CC=C(C)N=C3)=NO2)C(C4=C(Cl)C=CC=C4Cl)=NO1,7.23 ± 0.06
61,CC1=C(C2=NC(CC3=CC=CN=C3)=NO2)C(C4=C(Cl)C=CC=C4Cl)=NO1,5.91 ± 0.05
74,CC1=C(C(O/N=C(N)/C2=CC=CC=N2)=O)C(C3=C(Br)C=CC=C3Br)=NO1,7.56 ± 0.04
75,CC1=C(C(O/N=C(N)/C2=CC=C(Br)C=N2)=O)C(C3=C(Br)C=CC=C3Br)=NO1,7.53 ± 0.06
76,CC1=C(C(O/N=C(N)/C2=CC=CC=N2)=O)C(C3=C(C)C=CC=C3C)=NO1,6.90 ± 0.03
77,CC1=C(C(O/N=C(N)/C2=CC=C(Br)C=N2)=O)C(C3=C(C)C=CC=C3C)=NO1,7.36 ± 0.07
